# Supplementary material for: Dual Opposing Roles of Metallothionein Overexpression in C57BL/6J Mouse Pancreatic β-Cells
Source: PLoS One. 2015 Sep 3;10(9):e0137583. doi: 10.1371/journal.pone.0137583 (PMC4559390; doi:10.1371/journal.pone.0137583)
Supplement: S1 Table — The value of each gene was normalized to Gusb, Hprt1, Hsp90ab1 and Actb. The gene expression level in MT-tg islets was presented as fold relative to WT (set as 1). N/A represents the average CT values > 35. (XLSX) [file pone.0137583.s001.xlsx]

## Sheet: S1_Table
Genes	Fold changes	P value
Ace	2.37293	0.379302
Acly	1.08172	0.819521
Adra1a	N/A	N/A
Adrb3	N/A	N/A
Agt	0.764895	0.266425
Akt2	0.730353	0.321571
Aqp2	N/A	N/A
Ccl5	5.70938	0.257133
Ccr2	1.33176	0.309333
Cd28	N/A	N/A
Ceacam1	1.27162	0.692509
Cebpa	2.42839	0.0736002
Ctla4	N/A	N/A
Dpp4	0.963707	0.903385
Dusp4	0.819794	0.515934
Enpp1	5.08648	0.0173598
Fbp1	2.21402	0.196891
Foxc2	2.60268	0.187875
Foxg1	N/A	N/A
Foxp3	N/A	N/A
G6pc	N/A	N/A
G6pd2	1.18646	0.656773
Gcg	1.56555	0.0830193
Gcgr	0.391387	0.0873762
Glp1r	0.713672	0.339564
Gpd1	1.42734	0.373575
Gsk3b	0.713672	0.356548
Hmox1	2.85469	0.0549141
Hnf4a	1.24258	0.642396
Icam1	2.21402	0.261653
Ide	1.15936	0.259787
Ifng	N/A	N/A
Igfbp5	1.92741	0.399496
Ikbkb	0.782773	0.377763
Il10	N/A	N/A
Il12b	N/A	N/A
Il4ra	4.3269	0.0647522
Il6	N/A	N/A
Inppl1	0.838956	0.563494
Ins1	0.348686	0.00880816
Pdx1	0.764895	0.0975358
Irs1	0.730353	0.291025
Mapk14	1.00928	0.967123
Mapk8	0.986233	0.955735
Neurod1	0.650671	0.0411127
Nfkb1	0.650671	0.205158
Nos3	1.88339	0.208843
Nrf1	2.48515	0.367108
Nsf	0.80107	0.337062
Parp1	0.838956	0.496755
Pax4	N/A	N/A
Pck1	N/A	N/A
Pfkfb3	N/A	N/A
Pik3cd	2.01857	0.052086
Pik3r1	0.650671	0.11074
Ppara	5.45155	0.0510073
Pparg	0.713672	0.254777
Ppargc1a	0.504642	0.0903746
Ptpn1	0.986233	0.929679
Pygl	1.49485	0.29749
Rab4a	0.858565	0.178487
Retn	N/A	N/A
Sell	4.85678	0.184929
Serpine1	1.63959	0.425455
Slc14a2	N/A	N/A
Slc2a4	1.97247	0.0673486
Snap23	0.986233	0.943193
Snap25	1.18646	0.572096
Sod2	0.80107	0.377229
Srebf1	0.579682	0.0513275
Stx4a	0.878633	0.560961
Stxbp1	0.553504	0.0147342
Stxbp4	1.00928	0.973695
Hnf1b	0.819794	0.342227
Tgfb1	1.33176	0.223412
Tnf	N/A	N/A
Tnfrsf1a	1.15936	0.648863
Tnfrsf1b	6.55835	0.0506988
Trib3	4.1315	0.0404948
Ucp2	0.899171	0.790525
Vamp2	0.747425	0.216856
Vamp3	0.747425	0.396015
Vapa	0.920188	0.715774
Vegfa	0.819794	0.281454
